# Supplementary material for: Profiling and validation of individual and patterns of Chlamydia trachomatis-specific antibody responses in trachomatous trichiasis
Source: Parasit Vectors. 2017 Mar 13;10:143. doi: 10.1186/s13071-017-2078-8 (PMC5347170; doi:10.1186/s13071-017-2078-8)
Supplement: Additional file 2: Table S2. — Raw OD values and anonymised clinical data from the microarray. (XLSX 290 kb) [file 13071_2017_2078_MOESM2_ESM.xlsx]

## Sheet: additional_file3
CT019	CT571	CT706	CT695	CT117	CT301	CT553	CT556	CT709	CT656	CT667	CT404	CT279	CT368	CT651	CT414	CT442	CT817	CT864	CT352	CT825	CT330	CT414	CT713	CT205	pCT04	CT141	CT421	CT755	CT042	CT831	CT506	CT839	CT628	CT434	CT767	CT819	CT705	CT487	CT548	CT344	CT415	CT543	CT444	CT792	CT471	CT297	CT540	CT704	CT679
0.03	0	0	0.269	0	0	0.05	0	0.012	0	0	0.02	0	0	0	0.065	0	0	0	0	0	0	0.036	0	0.05	0	0	0.054	0	0.014	0	0	0	0.034	0	0.029	0	0	0	0	0.001	0.064	0.033	0	0.02	0.1	0	0.038	0	0
0	0	0.104	0.113	0	0.105	0	0.007	0.055	0	0.033	0	0	0.009	0.165	0	0.08	0	0	0.036	0	0	0.029	0	0	0	0	0	0	0.019	0	0.04	0	0.057	0	0	0	0	0	0	0	0	0	0	0.019	0.037	0	0.09	0	0
0.062	0	0.117	0.345	0	0	0	0.006	0.165	0.013	0.074	0.023	0	0.052	0.096	0	0.097	0.007	0.016	0	0	0	0	0.136	0	0.049	0.016	0	0	0.002	0	0	0	0.108	0	0	0	0.072	0	0	0	0	0	0	0.042	0.053	0	0	0.022	0.062
0	0.024	0.052	0.146	0.022	0	0.022	0.037	0.002	0	0.003	0	0	0	0.057	0	0	0.025	0	0.043	0.006	0.009	0	0.051	0.036	0	0.007	0	0.008	0	0	0	0	0	0	0.06	0.017	0.022	0	0.011	0	0	0.01	0	0	0.014	0	0.072	0	0.775
0.151	0	0	0.357	0.005	0	0	0	0.174	0	0.163	0.086	0	0	0.185	0.127	0.041	0	0	0	0	0	0.123	0.323	0.027	0.028	0.102	0.143	0	0.091	0	0	0.016	0.165	0	0.046	0	0.161	0	0	0	0.134	0.01	0	0.016	0.456	0	0.025	0.03	0
0.01	0.02	0.039	0.222	0	0	0.056	0	0.144	0	0	0	0	0	0.026	0	0.046	0	0	0	0	0	0.043	0.1	0	0	0	0	0	0.013	0	0	0	0.059	0	0	0	0.093	0	0	0	0.021	0	0	0	0.091	0.35	0	0	0.04
0	0.077	0	0.208	0.025	0.007	0.023	0.009	0.049	0.004	0	0.032	0	0.084	0.044	0.055	0.014	0	0	0.045	0.012	0	0.034	0.098	0.036	0.025	0.08	0.03	0.099	0	0	0	0	0.071	0	0.044	0	0.029	0	0.021	0.062	0.073	0	0	0.024	0.052	0	0.063	0.001	0
0	0.048	0.226	0.068	0.011	0	0.004	0	0.079	0	0.116	0.014	0	0.031	0	0.015	0.047	0	0	0.018	0	0	0	0	0	0	0.015	0	0	0	0	0	0	0.008	0	0	0	0	0	0.004	0.028	0	0.038	0	0	0.01	0.01	0	0	0
0.049	0.078	0	0.483	0	0	0	0	0.041	0	0.152	0.076	0	0.09	0.009	0.382	0.226	0	0	0	0	0	0.11	0.003	0	0	0.013	0.036	0	0	0	0	0	0.046	0.037	0	0	0.033	0.004	0	0	0.026	0.022	0	0.04	0.032	0	0.032	0.019	0.025
0.124	0.056	0	0.071	0.055	0	0	0.024	0.094	0.007	0	0	0	0.003	0.06	0.301	0	0	0	0	0	0	0	0.037	0	0.037	0	0	0	0.019	0	0.019	0	0.042	0	0.083	0	0.027	0.027	0	0.047	0	0	0	0.038	0.044	0.007	0.001	0	0.502
0.08	0.045	0	0.342	0	0	0.011	0.129	0.111	0	0.046	0.027	0	0	0	0.018	0	0	0	0	0	0.013	0.048	0.007	0	0	0.109	0.003	0	0.05	0	0	0	0.002	0.066	0.02	0	0.122	0.03	0	0.001	0.026	0.019	0.003	0.003	0.088	0.024	0.011	0.002	0.002
0.002	0.012	0	0.102	0	0.077	0.109	0.01	0	0	0	0.039	0	0.016	0	0	0	0	0	0	0	0	0	0.016	0	0.027	0	0	0	0.024	0	0	0	0	0	0.036	0	0	0	0.001	0.042	0	0.091	0	0	0.138	0	0	0.009	0
0	0.073	0	0.544	0	0	0.012	0	0	0	0	0	0	0	0.052	0	0.063	0.084	0.015	0	0.027	0	0.009	0.124	0	0.066	0.138	0	0	0	0.08	0	0.08	0.035	0	0.023	0	0	0	0.062	0.018	0.005	0.037	0	0	0.068	0	0.02	0	0
0	0	0.116	0.215	0	0.015	0	0	0.088	0	0.286	0.037	0	0.002	0.066	0.007	0.071	0	0	0	0	0	0.03	0.049	0	0	0	0	0	0.024	0	0.019	0	0.055	0	0	0	0.084	0.019	0.012	0.007	0	0	0	0	0.103	0.027	0	0	0.076
0.021	0	0	0.029	0.175	0	0.026	0	0.028	0	0	0	0	0.028	0.026	0.011	0.178	0	0	0	0	0.017	0.01	0.061	0	0.019	0	0.002	0	0	0	0	0	0.023	0.025	0	0	0.087	0	0	0.082	0.029	0	0	0	0.068	0	0	0	0.036
0.101	0	0	0.082	0.025	0.039	0.052	0	0.001	0	0.148	0.103	0	0	0.113	0.114	0	0.048	0.1	0	0	0	0.082	0.107	0	0	0	0.133	0	0.073	0.02	0	0.142	0.131	0	0.067	0.023	0	0	0.026	0.024	0.159	0.026	0.018	0.032	0.225	0	0.084	0.032	0
0	0.106	0	0.164	0.086	0	0.064	0.16	0	0	0	0	0	0	0.157	0.082	0.101	0	0	0.039	0.008	0	0	0.047	0	0.032	0.009	0	0.078	0	0	0.024	0	0.041	0	0.061	0	0	0	0.055	0	0	0.067	0	0.05	0.124	0	0.032	0	0
0	0	0	0	0	0.022	0	0.015	0.088	0	0	0.031	0	0.064	0	0	0	0	0	0	0	0	0.018	0	0.004	0	0	0	0	0.021	0	0	0	0	0.001	0.017	0	0	0	0	0	0.004	0	0	0	0.015	0	0	0	0
0.049	0.106	0.035	0.147	0.183	0.018	0.027	0.014	0.018	0	0	0.038	0	0.016	0	0.04	0.138	0	0	0.017	0	0	0.046	0	0.022	0.001	0.01	0.051	0.156	0	0	0	0	0	0.066	0.127	0	0.009	0.028	0	0	0.015	0	0.054	0.089	0.006	0	0	0.01	0.022
0	0	0.724	0.206	0	0.031	0.02	0.125	0.03	0.013	0.114	0	0.002	0.033	0.013	0	0.239	0.003	0.002	0	0	0	0	0.039	0.04	0	0	0	0.021	0	0.005	0.032	0	0.037	0	0.003	0.007	0.041	0	0.016	0	0	0.019	0	0.006	0.033	0.015	0.018	0.044	0.028
0.081	0.075	0.007	0.24	0.061	0.058	0.047	0.009	0.04	0.021	0.019	0.003	0.076	0.037	0.061	0	0.033	0.021	0.03	0.032	0.018	0.079	0.051	0.029	0.123	0.01	0	0.013	0.06	0	0.021	0	0.004	0.055	0.05	0.083	0.018	0.054	0.013	0	0.058	0	0.006	0	0.069	0.006	0.106	0	0.036	0.035
0.186	0.13	0.052	1.687	0.107	0.039	0.007	0.03	0.009	0	0.042	0.037	0.023	0.005	0.026	0.06	0.743	0.04	0.035	0	0.028	0.028	0.051	0.013	0.087	0.041	0.021	0.04	0.048	0.014	0.013	0.066	0.012	0.019	0.085	0.01	0.005	0.017	0.116	0.031	0.029	0.028	0.009	0.033	0.006	0.066	0.125	0.003	0.009	0.011
0.083	0.03	0.041	0.22	0.108	0.014	0.027	0	0.132	0	0.089	0	0.028	0.049	0	0.001	0.034	0	0	0.015	0	0.01	0.017	0.02	0.023	0.001	0	0	0.09	0	0	0.012	0	0	0	0.046	0	0.016	0.014	0	0.019	0	0	0.006	0.025	0.019	0.008	0	0	0.062
0.122	0.184	0.048	0.119	0	0.081	0.053	0.028	0.072	0	0	0.053	0.015	0.044	0.001	0.045	0.047	0.023	0.024	0.032	0.037	0.036	0.035	0.018	0.016	0.022	0	0.028	0.028	0.03	0.051	0.048	0.038	0	0.045	0.071	0.008	0.053	0.024	0.041	0.04	0.024	0.006	0.04	0.008	0.048	0.043	0.003	0	0.155
0.045	0.048	0	0.142	0.031	0.003	0.011	0	0.026	0	0.323	0	0	0.021	0	0.003	0.094	0	0	0.014	0	0	0.007	0.022	0.004	0	0	0	0.008	0.003	0	0	0	0	0.006	0	0	0.01	0	0	0	0	0	0	0	0.007	0.022	0	0	0
0.058	0.061	0.256	0.221	0	0	0.072	0.002	0.04	0	0.039	0.012	0.033	0	0	0.054	0.022	0.013	0	0.005	0	0.025	0.07	0	0	0.015	0	0	0.101	0	0	0	0	0	0.003	0.019	0.014	0.013	0.052	0	0	0.101	0	0.046	0.007	0.047	0.014	0	0	0
0.15	0.145	0.506	0.802	0.052	0.125	0.081	0.067	0.002	0	0	0.075	0.048	0.031	0	0.039	0.251	0	0.018	0.08	0.007	0.126	0.067	0	0.087	0.038	0.057	0.03	0.065	0	0	0.007	0	0	0.035	0.08	0.059	0.084	0.042	0.045	0.055	0.015	0.003	0.039	0.042	0.043	0.096	0.02	0	0
0.078	0.02	0.396	0.488	0	0.092	0.041	0	0.009	0	0.101	0.05	0.04	0.041	0.103	0.047	0.324	0	0.023	0.06	0.005	0.047	0.084	0.148	0	0	0	0	0	0	0.036	0.038	0	0.067	0.104	0.032	0	0.08	0.009	0.033	0.074	0	0.028	0.026	0	0.129	0.103	0	0.021	0.101
0.159	0.042	0.072	0.196	0.009	0	0	0	0.102	0	0.003	0.005	0.002	0.022	0.013	0.008	0.031	0	0	0	0	0	0	0.029	0	0	0	0.013	0.014	0	0	0	0	0.011	0.022	0	0	0.003	0.043	0	0	0	0	0.059	0	0.052	0.033	0	0.01	0.097
0.051	0.035	0.069	0.281	0.013	0.058	0.083	0.057	0.099	0.006	0.084	0.043	0	0	0.076	0	0.062	0	0.011	0	0	0	0	0.052	0.067	0	0	0	0.042	0.001	0	0	0	0.077	0.354	0.079	0	0.095	0	0	0.008	0.292	0.003	0	0.012	0.049	0	0.023	0.024	0.052
0.122	0	0	0.246	0.052	0.013	0.014	0.04	0.057	0	0.051	0.011	0	0.014	0	0.036	0.597	0	0.032	0	0	0	0.01	0	0	0.091	0	0	0	0.004	0	0	0	0	0	0.042	0	0.035	0	0	0	0.01	0	0.04	0	0	0	0	0.003	0.003
0	0.001	0.222	0.296	0	0	0.057	0.032	0.145	0	0.155	0	0.009	0.015	0.008	0.195	0.035	0.003	0.007	0.016	0.024	0.018	0	0.085	0	0.015	0	0	0	0	0.012	0	0	0	0.024	0	0	0.01	0.018	0.005	0	0.011	0.008	0.029	0	0.063	0.002	0.005	0.039	0.147
0.124	0.023	0.082	0.219	0.022	0	0.014	0.038	0.104	0.031	0.136	0.102	0	0.004	0.064	0.106	0.138	0.066	0.005	0.003	0.08	0.021	0.055	0.095	0.019	0.02	0.037	0.043	0.156	0	0	0.003	0.025	0.093	0.074	0	0.025	0.1	0	0	0	0.073	0.041	0.056	0.042	0.042	0	0.059	0.018	0.119
0	0	0	0.077	0.048	0.17	0	0	0.122	0.005	0.01	0	0	0	0	0.007	0.536	0.015	0	0.018	0	0	0.072	0	0	0.115	0.02	0	0	0.031	0	0.027	0.016	0	0.433	0	0.002	0	0.075	0	0.073	0	0	0.02	0	0.085	0.001	0	0.011	0
0.12	0.014	0	0.145	0	0.003	0	0	0	0	0	0	0	0.046	0.031	0	0	0	0	0.02	0	0	0	0	0	0	0	0	0	0.035	0	0	0	0.021	0	0.002	0	0	0	0	0.085	0	0	0	0.012	0	0.014	0	0	0
0.066	0.016	0	0.269	0	0	0.734	0.078	0.049	0.064	0	0	0	0.024	0	0	0.2	0	0	0.182	0.087	0.059	0	0	0	0.096	0.249	0	0	0.38	0	0	0	0	0.102	0.006	0	0	0	0.055	0.007	0	0.006	0	0	0.008	0	0	0.024	0
0	0	0.019	0.172	0	0.016	0	0	1.043	0	0.015	0	0.038	0	0.064	0	0.194	0.004	0.011	0	0	0.003	0	0.097	0	0	0	0	0.031	0	0	0.114	0	0	0.523	0	0	0.127	0.029	0	0.034	0	0	0	0	0.033	0.328	0.021	0.038	0.093
0.021	0.092	0	0.088	0	0	0.066	0.122	0.21	0	0	0	0	0.085	0.008	0.072	0.019	0.044	0	0	0.061	0	0.027	0	0	0.018	0	0	0	0.038	0.006	0.008	0.018	0.045	0.085	0.003	0	0.049	0	0.078	0.026	0	0.043	0	0	0.04	0	0.097	0.026	0
0.222	0.11	0	0.133	0.068	0.361	1.952	0.238	0.07	0.075	0.007	0.015	0	0.174	0.04	0.01	0.028	0	0	0.074	0.002	0	0.009	0.04	0	0.059	0.02	0.011	0	0.017	0	0.026	0.013	0.053	0.053	0.047	0	0.01	0.041	0.091	0.025	0.026	0.119	0.09	0.047	0.078	0.218	0.143	0	0.005
0.057	0	0	0.154	0	0	0.007	0.027	0.037	0	0	0	0.03	0.052	0	0	0	0	0	0	0	0.004	0	0	0	0.018	0	0	0	0	0	0	0	0.051	0	0.01	0	0	0	0.023	0	0	0.008	0	0	0	0.002	0.05	0	0
0.055	0.033	0	0.194	0	0	0.056	0.418	0	0.058	0	0	0	0	0	0	0.48	0	0	0.045	0	0.098	0	0	0.032	0	0.014	0	0	0	0	0.068	0	0	0.141	0	0	0	0	0	0	0	0.073	0	0	0.008	0	0.026	0	0
0.053	0.018	0.123	0.399	0.011	0.02	0.034	0.003	0.033	0.001	0.065	0	0	0.049	0	0	0.062	0	0	0.023	0	0.039	0.017	0	0	0	0.078	0	0	0.064	0	0	0	0	0	0.005	0	0	0	0	0.045	0	0	0.035	0	0.067	0.009	0	0	0
0.034	0	0	0.215	0	0.523	0	0	0.181	0	0.005	0.011	0	0	0.035	0.005	0.006	0	0	0	0	0	0.04	0.027	0	0	0.194	0	0	0.088	0	0	0.049	0.017	0	0.086	0	0	0	0	0.051	0.021	0	0	0.034	0.002	0	0	0.023	0
0	0	0	0.023	0	0	0.014	0	0	0	0	0	0	0	0	0	0.025	0	0.047	0	0	0	0	0.064	0	0	0.088	0	0	0.021	0.092	0	0.147	0.013	0	0.004	0.091	0.083	0	0	0	0	0.021	0	0	0.005	0	0	0	0
0.125	0.23	0.02	0.25	0.028	0.2	0.262	0.4	0.222	0.046	0.058	0.029	0.093	0	0	0.02	0.066	0.105	0.114	0.126	0.079	0.17	0	0.155	0	0.094	0.099	0	0	0.005	0.146	0.072	0.062	0.069	0	0.049	0.069	0.101	0.035	0.273	0.138	0.006	0.235	0	0	0.182	0.07	0.276	0.074	0.047
0	0.016	0.059	0.155	0	0	0.031	0.016	0.008	0.04	0.001	0.004	0	0.032	0.044	0.002	0.143	0	0.005	0	0	0	0.003	0.037	0	0.016	0.005	0	0.025	0	0	0.011	0	0.021	0.033	0.001	0	0	0	0.026	0	0	0.067	0	0	0.024	0	0.076	0.011	0.016
0.028	0	0	0.107	0	0	0	0	0.029	0.007	0.118	0.013	0.037	0.064	0.068	0.015	0.102	0	0.015	0	0	0	0.002	0.039	0	0.012	0.078	0	0	0.034	0	0	0	0.052	0	0	0	0.015	0	0	0	0.033	0	0.096	0	0.001	0	0.013	0.028	0.167
0	0.005	0.025	0.121	0.034	0.066	0.128	0.082	0.098	0.02	0.028	0.034	0	0.058	0.034	0.048	0.068	0.015	0.044	0.047	0	0	0.005	0.05	0	0.023	0.041	0.015	0	0	0.084	0.016	0.066	0.036	0	0	0	0.027	0	0.056	0.303	0.064	0.039	0.017	0	0.046	0	0.029	0.023	0.006
0.233	0.261	0	0.112	0	0.044	0	0	0.054	0	0	0	0.125	0.016	0	0	0.102	0.084	0.026	0.044	0.028	0.062	0	0	0.032	0.066	0.002	0	0.015	0	0.009	0	0.037	0	0.033	0	0.041	0	0.074	0	0.033	0	0	0.028	0	0.035	0.074	0	0.003	0
0.227	0.056	0	0.346	0.075	0.09	0.082	0.148	0.087	0.04	0.031	0.037	0.03	0.063	0.062	0.095	0.149	0.05	0.091	0.057	0.011	0.081	0.04	0.022	0.04	0.057	0.099	0.01	0.045	0.007	0.036	0	0.074	0.091	0.092	0.042	0.041	0.051	0	0.088	0.072	0.005	0.072	0.073	0.031	0.045	0.195	0.051	0.063	0.062
0.032	0.131	0.012	0.011	0.068	0	0.025	0.045	0.05	0	0	0	0.027	0	0	0	0.097	0.025	0	0	0.006	0	0	0	0	0	0	0	0.01	0.034	0	0	0.007	0	0	0	0.007	0	0	0.041	0	0	0.087	0	0	0	0	0.092	0	0
0.066	0.029	0.059	0.095	0	0.024	0.004	0	0.02	0	0	0.044	0.022	0.035	0.033	0.019	0.229	0.002	0.046	0.018	0.051	0	0.046	0.008	0.024	0.056	0	0.027	0	0.006	0.048	0.025	0.039	0.014	0.02	0	0.013	0.027	0.082	0.019	0.015	0.025	0.031	0.04	0	0.092	0.444	0.056	0.003	0.011
0.082	0.002	0	0.019	0.006	0.009	0	0	0	0	0	0.034	0.017	0.021	0	0.005	0.1	0.044	0.027	0.016	0.029	0.015	0.016	0	0.002	0.01	0	0.014	0.021	0.002	0.029	0	0.029	0	0.03	0.011	0.034	0	0.008	0	0	0	0	0.026	0	0	0.057	0	0	0
0.07	0.094	0.057	0.102	0.222	0.021	0.091	0.027	0.052	0	0.007	0.049	0.021	0.023	0.035	0.028	0.328	0.032	0.007	0	0.028	0.017	0.026	0.023	0.045	0.022	0	0.022	0.049	0.035	0.021	0.029	0.024	0.024	0.087	0.029	0	0	0.018	0.006	0.02	0.036	0	0.033	0.014	0.029	0.029	0.01	0	0.006
0.007	0.045	0.014	0.161	0.072	0.027	0.024	0.008	0	0	0.061	0	0.021	0.06	0	0	1.2	0.044	0.036	0.033	0.066	0.07	0	0	0	0.046	0	0	0.052	0	0.035	0.014	0.03	0	0.009	0.072	0.048	0	0.094	0.022	0	0	0	0.038	0.045	0.119	0.067	0.028	0.008	0
0.081	0.227	0.047	0.394	0.228	0	0.024	0.076	0.059	0	0.027	0.007	0.047	0.072	0.011	0.051	2.035	0.071	0	0	0	0.242	0.009	0.03	0	0	0	0.031	0.02	0.01	0	0.012	0	0	0.051	0.008	0.006	0.024	0.112	0	0	0	0.016	0.12	0	0.062	0.13	0.006	0.05	0
0.096	0.028	0.074	0.231	0	0.026	0.057	0.035	0.016	0	0	0.019	0.008	0.06	0	0.036	1.537	0.077	0.04	0.024	0	0.022	0.065	0	0	0.02	0	0.013	0.045	0.006	0	0.159	0.002	0	0.057	0.076	0	0.013	0	0	0.031	0.029	0	0.043	0.043	0.022	0	0	0.022	0.034
0.226	0.53	0.028	0.172	0.027	0.058	0.011	0	0.065	0	0.006	0	0.03	0.035	0.022	0	0.195	0.027	0.029	0.081	0.035	0.045	0.03	0.033	0	0.017	0.009	0	0	0.161	0.02	0.019	0.018	0.027	0.076	0.02	0.014	0.035	0.048	0	0.028	0.031	0.021	0	0	0.038	0.18	0.026	0.049	0.005
0.06	0	0.175	0.773	1.067	0.03	0	0.043	0.119	0.154	0.107	0.024	0.039	0.068	0	0.01	0.329	0	0.049	0	0.013	0	0.047	0	0	0.036	0.154	0.006	0	0.015	0	0	0	0	0.151	0	0	0.022	0.108	0	0.038	0.027	0	0.018	0	0	0.025	0	0.007	0.001
[truncated: 887 more columns]
